# Supplementary material for: Modeling the Copy Number of HSATII Repeats in Human Pericentromere
Source: Int J Mol Sci. 2025 May 15;26(10):4751. doi: 10.3390/ijms26104751 (PMC12112567; doi:10.3390/ijms26104751)
Supplement: Supplementary file 1 [file ijms-26-04751-s001.zip]

Archive with 1 entries (1 files):
- ijms-3589400-supplementary.pdf
